# Supplementary material for: Development of Porous and Flexible PTMC Membranes for In Vitro Organ Models Fabricated by Evaporation-Induced Phase Separation
Source: Membranes (Basel). 2020 Nov 5;10(11):330. doi: 10.3390/membranes10110330 (PMC7694515; doi:10.3390/membranes10110330)
Supplement: Supplementary file 1 [file membranes-10-00330-s001.zip]

Archive with 1 entries (1 files):
- membranes-976155-supplementary.docx
